# Supplementary material for: 3DVizSNP: a tool for rapidly visualizing missense mutations identified in high throughput experiments in iCn3D
Source: BMC Bioinformatics. 2023 Jun 9;24:244. doi: 10.1186/s12859-023-05370-5 (PMC10251577; doi:10.1186/s12859-023-05370-5)
Supplement: Supplementary file 1 — Additional file 1. A table summarizing the features of 3DVizSNP, PhyreRisk, MuPit, and VIVID. [file 12859_2023_5370_MOESM1_ESM.xls]

## Sheet: Sheet1
	URL	Source Code Available	Input formats	Input size	Output Size	Structural models available	Mutant Characterization	Time to run
3DVizSNP	https://analysistools.cancer.gov/3dvizsnp, https://github.com/CBIIT-CGBB/3DVizSNP	Yes	VCF only	~100,000 VCF lines	Up to 1000 mutations in output table for any number of PDB or AlphaFold structures	PDB, AlphaFold	VEP results, toggle between wt and mutant sidechain, change in contacts	seconds to minutes
PhyreRisk	http://phyrerisk.bc.ic.ac.uk/home	No	Ensembl, VCF, Variant Identifiers, HGVS Notation, Search	Designed for one mutation at a time, but can perform a keyword search	Table of input variants, Table of proteins, Multiple mutations mapped to a single structure	PDB, Phyre	VEP results	seconds
MuPit	https://mupit.icm.jhu.edu/MuPIT_Interactive	No	Genomic positions	Designed for one protein at a time	Multiple mutations mapped to a single structure	PDB		seconds
VIVID	https://biosig.lab.uq.edu.au/vivid/prediction	No	VCF (Fasta sequence, GFF file, PDB file also required)	Designed for one protein at a time	Multiple mutations mapped to a single structure	PDB, AlphaFold	Various conservation measures, Dynamut2 DDG calculations, Arpeggio interaction tallies	seconds to minutes
